# Supplementary material for: Disclosing the Antifungal Mechanisms of the Cyclam Salt H4[H2(4-CF3PhCH2)2Cyclam]Cl4 against Candida albicans and Candida krusei
Source: Int J Mol Sci. 2024 May 10;25(10):5209. doi: 10.3390/ijms25105209 (PMC11121207; doi:10.3390/ijms25105209)
Supplement: Supplementary file 1 [file ijms-25-05209-s001.zip]

Archive with 1 entries (1 files):
- ijms-2961670-supplementary.pdf
